# Supplementary material for: Methyltransferase METTL3 governs the modulation of SH3BGR expression through m6A methylation modification, imparting influence on apoptosis in the context of Down syndrome-associated cardiac development
Source: Cell Death Discov. 2024 Sep 6;10:396. doi: 10.1038/s41420-024-02164-3 (PMC11377721; doi:10.1038/s41420-024-02164-3)
Supplement: Supplementary file 4 — The list of genes with differential expression located on chromosome 21 [file 41420_2024_2164_MOESM4_ESM.xlsx]

## Sheet: Sheet1
The list of genes with differential expression that located on chromosome 21.
gene_id	DS	Control	log2FoldChange	pvalue	gene_name
ENSG00000241945	64.0418	0.599344	6.73563	3.64e-08	PWP2
ENSG00000280109	14.5817	0	6.45698	2.1e-05	PLAC4
ENSG00000180509	26.599	0.282424	6.36446	3.64e-06	KCNE1
ENSG00000185437	850.109	10.9137	6.29102	8.24e-63	SH3BGR
ENSG00000277117	33.1658	0.633838	5.77329	1.93e-06	FP565260.3
ENSG00000183535	7.51822	0	5.50392	0.00202035	COL18A1-AS1
ENSG00000232079	6.64156	0	5.32068	0.00484889	LINC01697
ENSG00000235012	6.12593	0	5.2075	0.00562417	AF121897.1
ENSG00000226580	31.0354	0.909619	5.09977	3.74e-06	RPL39P40
ENSG00000160200	139.976	4.7611	4.86936	2.28e-16	CBS
ENSG00000276289	93.5298	3.33527	4.81044	0.014119	KCNE1B
ENSG00000160307	222.579	9.1082	4.62199	3.5e-30	S100B
ENSG00000183067	199.232	12.326	4.02728	2.87e-17	IGSF5
ENSG00000274333	14.047	0.847273	4.00428	0.00298684	CU633967.1
ENSG00000205930	28.4382	2.43936	3.55052	0.000170285	C21orf62-AS1
ENSG00000237945	108.344	10.4655	3.36787	1.6e-10	LINC00649
ENSG00000280145	31.2324	3.25172	3.25947	0.000137829	CU638689.4
ENSG00000160282	264.052	29.286	3.17063	0.000940594	FTCD
ENSG00000223799	23.6545	2.69394	3.13071	0.000162471	IL10RB-DT
ENSG00000234883	27.2374	3.24507	3.05793	0.000368871	MIR155HG
ENSG00000260583	31.0479	4.30596	2.86569	0.00010637	LINC00515
ENSG00000255568	15.2286	2.11538	2.84711	0.00746335	BRWD1-AS2
ENSG00000177692	63.105	9.25972	2.76334	3.35e-06	DNAJC28
ENSG00000230982	27.2441	4.16134	2.70152	0.000369954	DSTNP1
ENSG00000156239	604.581	103.525	2.54662	1.01e-24	N6AMT1
ENSG00000185808	541.97	101.079	2.4217	1.08e-19	PIGP
ENSG00000205670	74.5521	13.9593	2.41652	0.000378006	SMIM11A
ENSG00000183486	71.2974	13.6893	2.37533	2.32e-05	MX2
ENSG00000142185	34.1887	6.72351	2.33551	0.00149896	TRPM2
ENSG00000154723	5722.25	1154.53	2.30913	2.09e-26	ATP5PF
ENSG00000155307	63.9256	14.3855	2.14905	4.04e-06	SAMSN1
ENSG00000215386	488.079	112.294	2.11772	7.89e-18	MIR99AHG
ENSG00000182871	7847.71	1909.09	2.03923	2.05e-25	COL18A1
ENSG00000160285	1301.45	329.534	1.98074	6.75e-17	LSS
ENSG00000243064	32.2755	8.37027	1.93191	0.0111251	ABCC13
ENSG00000142188	1312.64	368.926	1.83063	1.55e-15	TMEM50B
ENSG00000160255	238.336	67.9045	1.8104	1.68e-06	ITGB2
ENSG00000154719	896.839	261.098	1.7802	1.91e-13	MRPL39
ENSG00000241837	2307.99	688.038	1.74554	1.7e-13	ATP5PO
ENSG00000183250	46.6012	14.5229	1.67823	0.00114886	LINC01547
ENSG00000166979	220.329	74.0564	1.57249	1.81e-07	EVA1C
ENSG00000154734	2243.82	765.31	1.55174	7.43e-09	ADAMTS1
ENSG00000215424	98.3829	34.9519	1.49227	6.74e-05	MCM3AP-AS1
ENSG00000160221	998.72	368.615	1.43698	3.49e-06	GATD3A
ENSG00000160194	1392.22	525.418	1.40519	1.75e-10	NDUFV3
ENSG00000157578	33.08	12.8284	1.36277	0.0149223	LCA5L
ENSG00000160233	271.195	105.627	1.35906	1.95e-05	LRRC3
ENSG00000198743	683.995	278.146	1.29819	4.1e-09	SLC5A3
ENSG00000156256	1102.02	455.661	1.2738	3.01e-11	USP16
ENSG00000160223	77.1585	32.3809	1.24717	0.00551928	ICOSLG
ENSG00000160310	3113.54	1361.99	1.19269	5.29e-12	PRMT2
ENSG00000160299	717.094	325.256	1.1395	1.27e-07	PCNT
ENSG00000154727	1444.42	669.62	1.10906	2.14e-07	GABPA
ENSG00000160305	1200.33	564.233	1.08851	1.59e-07	DIP2A
ENSG00000159200	1254.1	593.511	1.07892	0.000151328	RCAN1
ENSG00000183527	320.336	154.636	1.0499	0.000130004	PSMG1
ENSG00000159131	933.99	451.705	1.04804	6.07e-07	GART
ENSG00000154639	1682.67	821.089	1.03477	4.16e-05	CXADR
ENSG00000280594	40.0599	101.65	-1.34013	0.000157595	BTG3-AS1
ENSG00000156253	181.538	481.376	-1.40733	9.5e-10	RWDD2B
ENSG00000160191	190.392	527.278	-1.47099	5.64e-10	PDE9A
ENSG00000160284	287.238	832.303	-1.53565	1.45e-13	SPATC1L
ENSG00000273464	7.00858	23.3699	-1.74822	0.0175846	AP000238.1
ENSG00000160190	87.1157	296.211	-1.7684	1.05e-11	SLC37A1
ENSG00000159216	77.066	346.712	-2.16822	1.95e-17	RUNX1
ENSG00000233922	2.24031	13.2482	-2.58879	0.0172236	LINC01694
ENSG00000236830	9.73042	70.4531	-2.8542	3.48e-08	CBR3-AS1
ENSG00000183844	17.0392	183.083	-3.44064	3.72e-17	FAM3B
ENSG00000183145	2.52796	36.4601	-3.84948	1.03e-06	RIPPLY3
ENSG00000184385	0.671975	12.3051	-4.12153	0.00392292	UMODL1-AS1
ENSG00000225431	0.384327	8.17823	-4.39281	0.00875857	LINC01671
ENSG00000280441	0.367014	8.54293	-4.4548	0.00863019	FP236383.1
ENSG00000183421	16.2902	417.435	-4.66144	2.87e-47	RIPK4
ENSG00000160188	3.96139	101.646	-4.67896	1.29e-14	RSPH1
ENSG00000226012	0	6.40098	-5.00057	0.00778361	AP001434.1
ENSG00000185272	0.671975	25.1196	-5.1395	6.7e-05	RBM11
ENSG00000157542	0.335988	17.9198	-5.52424	0.00014604	KCNJ6
ENSG00000159212	24.5937	1197.16	-5.60793	3.97e-09	CLIC6
ENSG00000205927	0	12.7047	-5.9904	0.000117649	OLIG2
ENSG00000157551	15.3843	1266.74	-6.36775	9.22e-26	KCNJ15
ENSG00000231123	0	17.817	-6.47666	1.47e-05	SPATA20P1
ENSG00000184012	3.67014	1810.69	-8.94895	1.5e-07	TMPRSS2
