# Supplementary material for: Methyltransferase METTL3 governs the modulation of SH3BGR expression through m6A methylation modification, imparting influence on apoptosis in the context of Down syndrome-associated cardiac development
Source: Cell Death Discov. 2024 Sep 6;10:396. doi: 10.1038/s41420-024-02164-3 (PMC11377721; doi:10.1038/s41420-024-02164-3)
Supplement: Supplementary file 5 — The list of genes with differential expression in METTL3-depleted AC16 cells [file 41420_2024_2164_MOESM5_ESM.xlsx]

## Sheet: Sheet1
The list of genes with differential expression in METTL3-depleted AC16 cells
gene_id	METTL3_siRNA	Control_siRNA	log2FoldChange	padj	gene_name
ENSG00000204611	74.8421	16.1126	2.22558	2.61858e-08	ZNF616
ENSG00000060491	2246.68	610.433	1.88143	3.48707e-86	OGFR
ENSG00000187867	59.4428	17.3779	1.76935	8.97237e-05	PALM3
ENSG00000196172	44.1308	13.0643	1.75171	0.000294769	ZNF681
ENSG00000176435	818.135	256.566	1.67424	8.13129e-46	CLEC14A
ENSG00000127774	33.8308	10.7303	1.66188	0.00501187	EMC6
ENSG00000182903	297.688	97.2869	1.61398	5.55011e-16	ZNF721
ENSG00000185963	1672.85	556.309	1.5867	2.49559e-63	BICD2
ENSG00000130956	486.807	164.493	1.56525	2.74986e-25	HABP4
ENSG00000142235	59.9899	20.455	1.55695	0.000133297	LMTK3
ENSG00000117758	955.547	326.112	1.55164	1.87458e-44	STX12
ENSG00000141738	71.2734	24.5718	1.53394	3.08889e-05	GRB7
ENSG00000102870	1215.28	420.004	1.53039	1.0604e-41	ZNF629
ENSG00000203326	31.9777	11.1623	1.50696	0.0185259	ZNF525
ENSG00000196081	51.221	18.0822	1.50287	0.000515741	ZNF724P
ENSG00000177764	386.912	138.27	1.48443	1.04697e-20	ZCCHC3
ENSG00000171700	737.958	271.391	1.44419	5.19307e-31	RGS19
ENSG00000131914	127.268	47.9344	1.41639	7.52096e-07	LIN28A
ENSG00000197008	160.783	60.581	1.41229	1.49469e-07	ZNF138
ENSG00000146966	253.855	95.8579	1.40134	8.33792e-13	DENND2A
ENSG00000120688	443.286	167.922	1.40121	1.94722e-19	WBP4
ENSG00000167460	10306.2	3946.2	1.38496	4.652e-131	TPM4
ENSG00000167232	106.976	41.4173	1.36271	7.46346e-06	ZNF91
ENSG00000137166	1708.26	669.23	1.35209	1.05812e-43	FOXP4
ENSG00000130818	63.2884	25.0331	1.33336	0.000670251	ZNF426
ENSG00000173041	239.537	96.8327	1.30989	2.50557e-11	ZNF680
ENSG00000058091	532.859	217.209	1.29493	5.91422e-24	CDK14
ENSG00000197134	40.2851	16.4182	1.29153	0.0141917	ZNF257
ENSG00000186272	108.627	44.7404	1.28361	1.21094e-05	ZNF17
ENSG00000117899	1861.63	769.651	1.27517	3.34937e-44	MESDC2
ENSG00000160352	192.356	79.7147	1.27104	7.66281e-09	ZNF714
ENSG00000169105	716.137	297.529	1.26962	6.32283e-27	CHST14
ENSG00000116132	40.3918	16.7682	1.26918	0.0149675	PRRX1
ENSG00000126882	127.957	53.0197	1.26851	1.04783e-06	FAM78A
ENSG00000198417	46.0962	19.2117	1.2683	0.00637267	MT1F
ENSG00000138757	3398.91	1419.42	1.25976	8.0717e-60	G3BP2
ENSG00000215146	41.8379	17.5089	1.25542	0.0114972	RP11-313J2.1
ENSG00000236810	38.7321	16.4137	1.24216	0.0176906	RP5-886K2.3
ENSG00000086827	682.812	288.996	1.23931	1.97872e-25	ZW10
ENSG00000198155	34.2387	14.5216	1.23876	0.0212297	ZNF876P
ENSG00000198890	476.516	202.734	1.23291	4.42831e-20	PRMT6
ENSG00000185947	275.019	117.594	1.23005	5.12968e-10	ZNF267
ENSG00000163879	37.1393	16.0566	1.21911	0.0214181	DNALI1
ENSG00000146757	225.818	97.7338	1.21303	4.38408e-09	ZNF92
ENSG00000174130	42.5459	18.3688	1.21061	0.0155407	TLR6
ENSG00000170954	31.2465	13.6134	1.20349	0.046316	ZNF415
ENSG00000237188	37.3845	16.2484	1.20335	0.0182043	RP11-337C18.8
ENSG00000189184	67.1575	29.274	1.19787	0.00143095	PCDH18
ENSG00000152284	292.77	127.503	1.19665	1.84971e-12	TCF7L1
ENSG00000184923	32.457	14.1231	1.19544	0.0418806	NUTM2A
ENSG00000171100	274.573	120.574	1.1917	1.59582e-09	MTM1
ENSG00000124145	6012.56	2637.03	1.18928	4.38079e-85	SDC4
ENSG00000154957	159.124	70.1402	1.17893	4.873e-07	ZNF18
ENSG00000137460	274.378	120.905	1.17635	1.38031e-08	FHDC1
ENSG00000068078	432.313	191.821	1.16975	5.27843e-14	FGFR3
ENSG00000184551	95.2767	42.6442	1.16002	0.000205913	AC132872.1
ENSG00000021762	455.042	204.056	1.15838	2.3546e-16	OSBPL5
ENSG00000242779	37.1073	16.7294	1.15535	0.0260022	ZNF702P
ENSG00000265519	52.2953	23.5614	1.1497	0.00589588	CTD-3157E16.1
ENSG00000171307	1148.05	517.884	1.14718	5.11315e-34	ZDHHC16
ENSG00000157657	1004.7	453.32	1.14599	2.95099e-15	ZNF618
ENSG00000197372	113.083	50.9747	1.14381	4.07834e-05	ZNF675
ENSG00000235927	50.9466	23.1607	1.13574	0.00743969	NEXN-AS1
ENSG00000230513	47.4449	21.7571	1.13219	0.0146351	THAP7-AS1
ENSG00000107863	1843.14	846.194	1.12201	1.11437e-26	ARHGAP21
ENSG00000110987	641.394	295.476	1.11847	1.5624e-21	BCL7A
ENSG00000196417	176.582	81.5021	1.11838	2.35832e-07	ZNF765
ENSG00000144792	91.3464	42.4405	1.11215	0.0010614	ZNF660
ENSG00000238103	41.7731	19.4471	1.11178	0.0274212	RPL9P7
ENSG00000185437	38.4878	17.9197	1.10879	0.0400155	SH3BGR
ENSG00000116990	68.0364	31.8094	1.09738	0.00306258	MYCL
ENSG00000116128	616.056	291.905	1.07693	1.19503e-18	BCL9
ENSG00000096654	173.714	83.0952	1.06213	1.51613e-05	ZNF184
ENSG00000213799	97.251	46.7198	1.06144	0.00103426	ZNF845
ENSG00000089094	1472.88	705.493	1.06078	4.16701e-29	KDM2B
ENSG00000182141	78.867	38.0272	1.05057	0.00236499	ZNF708
ENSG00000087589	39.3954	18.9006	1.05039	0.0393663	CASS4
ENSG00000165806	473.806	230.269	1.04249	1.91722e-13	CASP7
ENSG00000162522	1802.28	875.61	1.04021	1.10258e-26	KIAA1522
ENSG00000256771	49.132	23.921	1.03568	0.0240658	ZNF253
ENSG00000262468	38.7404	18.9467	1.02991	0.0446848	RP11-95P2.1
ENSG00000224086	102.019	49.6554	1.02931	0.00259866	LL22NC03-86G7.1
ENSG00000131115	166.714	81.6891	1.02796	3.10004e-06	ZNF227
ENSG00000188177	56.6719	27.9015	1.0206	0.0106971	ZC3H6
ENSG00000089597	9788.84	4852.97	1.0119	1.26519e-45	GANAB
ENSG00000187239	959.97	476.718	1.00945	1.42206e-18	FNBP1
ENSG00000224934	37.6023	18.682	1.00892	0.0489733	RP11-441O15.3
ENSG00000204160	1554.62	774.391	1.00694	2.40598e-29	ZDHHC18
ENSG00000181450	169.443	84.2023	1.00482	1.01361e-05	ZNF678
ENSG00000103888	1789.43	3598.11	-1.00829	1.50215e-22	KIAA1199
ENSG00000197223	216.516	437.898	-1.01331	9.83068e-11	C1D
ENSG00000215417	21.1906	42.8922	-1.01532	0.0349129	MIR17HG
ENSG00000125944	2557.87	5194.05	-1.0216	1.1189e-49	HNRNPR
ENSG00000110723	24.2266	49.2501	-1.02293	0.0245881	EXPH5
ENSG00000123836	82.998	168.189	-1.02486	1.17437e-05	PFKFB2
ENSG00000260804	35.3283	72.1511	-1.03176	0.010286	RP11-566E18.3
ENSG00000185338	84.0828	172.267	-1.03221	1.67792e-06	SOCS1
ENSG00000075420	1362.84	2792.05	-1.03469	9.33104e-27	FNDC3B
ENSG00000213341	449.175	921.862	-1.03568	2.00915e-24	CHUK
ENSG00000140526	1201.3	2468.99	-1.03945	2.11198e-22	ABHD2
ENSG00000175166	7420.82	15260.9	-1.04047	1.19604e-60	PSMD2
ENSG00000078401	69.7921	144.291	-1.04678	9.03265e-06	EDN1
ENSG00000174839	132.233	274.1	-1.0514	4.49275e-08	DENND6A
ENSG00000152229	60.8682	126.913	-1.05419	0.000125323	PSTPIP2
ENSG00000224531	398.185	829.111	-1.05497	3.00855e-19	SMIM13
ENSG00000108061	403.982	843.061	-1.05847	1.39921e-18	SHOC2
ENSG00000269352	24.6373	51.0746	-1.06225	0.0324045	AC018766.5
ENSG00000040275	1477.88	3092.83	-1.06421	5.96279e-32	SPDL1
ENSG00000132603	580.381	1214.55	-1.06533	1.70136e-25	NIP7
ENSG00000095752	597.585	1253.94	-1.06786	1.87489e-31	IL11
ENSG00000186340	7372.7	15458.2	-1.06832	9.69434e-53	THBS2
ENSG00000154133	34.9292	72.812	-1.07177	0.00338644	ROBO4
ENSG00000261088	53.7668	113.567	-1.075	0.000176369	RP11-61A14.3
ENSG00000221852	65.0891	138.005	-1.08096	1.68154e-05	KRTAP1-5
ENSG00000177076	22.7023	48.2882	-1.08382	0.0230269	ACER2
ENSG00000113083	2202.68	4675.13	-1.08513	6.60819e-49	LOX
ENSG00000139508	27.2013	57.8922	-1.08779	0.00787533	SLC46A3
ENSG00000151553	509.254	1085.36	-1.0892	3.50824e-27	FAM160B1
ENSG00000108443	335.111	714.994	-1.09052	1.04224e-21	RPS6KB1
ENSG00000122641	90.8255	194.52	-1.09757	1.44197e-07	INHBA
ENSG00000200087	21.5538	46.2174	-1.09898	0.0282854	SNORA73B
ENSG00000160714	617.7	1324.46	-1.1002	3.17534e-33	UBE2Q1
ENSG00000146094	72.9624	156.417	-1.1018	1.99722e-06	DOK3
ENSG00000184232	369.431	794.162	-1.10384	7.01538e-26	OAF
ENSG00000112425	28.9838	62.5387	-1.10448	0.00468911	EPM2A
ENSG00000012983	599.341	1291.22	-1.10482	1.18591e-28	MAP4K5
ENSG00000185127	321.627	692.788	-1.10557	4.62313e-23	C6orf120
ENSG00000154175	248.103	532.29	-1.1058	6.63808e-14	ABI3BP
ENSG00000145685	622.814	1341.87	-1.10674	1.26468e-33	LHFPL2
ENSG00000170035	664.842	1433.38	-1.10689	2.17567e-26	UBE2E3
ENSG00000101109	1857.54	4016.7	-1.11249	2.21627e-60	STK4
ENSG00000120690	231.095	499.207	-1.1141	1.02993e-16	ELF1
ENSG00000155111	258.772	560.686	-1.11542	1.57043e-15	CDK19
ENSG00000116044	674.422	1464.96	-1.11832	3.75429e-33	NFE2L2
ENSG00000123094	321.351	697.952	-1.11949	2.6895e-23	RASSF8
ENSG00000198431	5456.88	11892.6	-1.12387	3.00966e-71	TXNRD1
ENSG00000108448	267.239	586.125	-1.1323	6.97181e-21	TRIM16L
ENSG00000213417	38.6243	84.7201	-1.13285	0.00120154	KRTAP2-4
ENSG00000188725	398.03	876.48	-1.13603	7.48968e-21	SMIM15
ENSG00000099250	2016.78	4438.14	-1.13787	5.21672e-67	NRP1
ENSG00000146674	687.423	1513.71	-1.14038	8.51178e-38	IGFBP3
ENSG00000173726	1801.55	3987.88	-1.1455	7.05598e-48	TOMM20
ENSG00000102471	510.041	1131.54	-1.1483	3.86236e-33	NDFIP2
ENSG00000174607	15.7199	35.0664	-1.15317	0.0341663	UGT8
ENSG00000050344	173.128	387.362	-1.15999	5.18914e-14	NFE2L3
ENSG00000168214	994.989	2226.06	-1.16102	2.7381e-47	RBPJ
ENSG00000152484	330.001	740.593	-1.16332	7.95295e-20	USP12
ENSG00000122861	92.0587	205.882	-1.16334	6.6072e-09	PLAU
ENSG00000101003	524.238	1176.27	-1.16558	5.52087e-35	GINS1
ENSG00000165410	1159.19	2607.57	-1.16852	9.54583e-45	CFL2
ENSG00000197860	247.916	558.207	-1.16997	1.09063e-21	SGTB
ENSG00000135862	4749.46	10706.2	-1.17291	1.67497e-47	LAMC1
ENSG00000136159	183.006	414.194	-1.17352	2.52577e-15	NUDT15
ENSG00000237510	39.0012	88.3714	-1.17882	0.0150568	AC008268.2
ENSG00000172840	85.6839	195.989	-1.19445	3.11581e-09	PDP2
ENSG00000111716	4725.62	10828.7	-1.19627	1.37417e-40	LDHB
ENSG00000196421	28.0804	64.2968	-1.20614	0.00187476	LINC00176
ENSG00000113448	52.589	121.888	-1.2132	4.0298e-06	PDE4D
ENSG00000100216	249.809	584.044	-1.22197	3.88674e-20	TOMM22
ENSG00000249628	19.7247	45.7119	-1.225	0.0130652	LINC00942
ENSG00000101447	1493.84	3494.64	-1.22524	1.997e-63	FAM83D
ENSG00000198087	583.182	1366.28	-1.22645	8.80221e-41	CD2AP
ENSG00000005893	1589.97	3731.77	-1.23089	3.63098e-78	LAMP2
ENSG00000164603	154.839	363.327	-1.23135	3.44057e-15	C7orf60
ENSG00000166228	58.4821	138.704	-1.23617	3.58816e-06	PCBD1
ENSG00000138685	1425.41	3373.14	-1.24286	1.27595e-73	FGF2
ENSG00000176273	112.922	268.225	-1.24833	7.90598e-13	SLC35G1
ENSG00000272327	43.1215	102.873	-1.25054	1.53093e-05	RP11-1002K11.1
ENSG00000066697	435.038	1040.48	-1.25599	2.65812e-31	MSANTD3
ENSG00000074416	732.465	1761.68	-1.26744	1.01589e-31	MGLL
ENSG00000117280	401.934	969.085	-1.26838	3.52692e-28	RAB7L1
ENSG00000104415	17.1378	40.6135	-1.26865	0.0199591	WISP1
ENSG00000159346	945.293	2284.08	-1.2724	1.7091e-51	ADIPOR1
ENSG00000164930	553.548	1347.43	-1.28056	2.29412e-37	FZD6
ENSG00000164024	608.596	1486.5	-1.28782	2.29669e-45	METAP1
ENSG00000165533	112.571	275.473	-1.29068	9.18882e-14	TTC8
ENSG00000196083	216.896	531.688	-1.29092	2.1059e-19	IL1RAP
ENSG00000259953	12.3737	30.3087	-1.29229	0.0289553	RP11-4O1.2
ENSG00000103226	178.667	439.529	-1.29557	1.40512e-12	NOMO3
ENSG00000167065	43.3915	109.331	-1.32904	1.75845e-06	DUSP18
ENSG00000196460	24.9458	62.786	-1.33056	0.000488027	RFX8
ENSG00000103196	169.259	429.275	-1.34388	8.99215e-20	CRISPLD2
ENSG00000145623	1427.84	3673.29	-1.36264	1.35217e-51	OSMR
ENSG00000135269	133.446	346.368	-1.37972	5.99214e-17	TES
ENSG00000023909	449.298	1173.04	-1.38537	1.12759e-47	GCLM
ENSG00000010270	283.528	742.421	-1.38833	1.31139e-33	STARD3NL
ENSG00000235363	17.7374	47.0161	-1.39559	0.00384705	SNRPGP10
ENSG00000203805	63.6954	167.74	-1.39591	4.09547e-10	PPAPDC1A
ENSG00000168615	2615.63	6892.87	-1.39754	1.33626e-112	ADAM9
ENSG00000107562	2248.35	5943.67	-1.40231	1.94286e-103	CXCL12
ENSG00000165490	187.769	500.97	-1.41522	9.24344e-24	C11orf82
ENSG00000119541	364.576	982.075	-1.42756	6.12133e-30	VPS4B
ENSG00000186106	109.476	300.089	-1.44821	9.79296e-14	ANKRD46
ENSG00000114698	87.582	240.397	-1.4485	3.12052e-12	PLSCR4
ENSG00000260910	13.4479	37.0459	-1.45473	0.00528478	LINC00565
ENSG00000213625	513.199	1413.32	-1.46015	1.30375e-45	LEPROT
ENSG00000182768	253.347	699.893	-1.46809	1.45352e-30	NGRN
ENSG00000152944	193.034	542.195	-1.48631	8.17374e-25	MED21
ENSG00000230615	11.5071	32.4481	-1.50349	0.00974966	RP5-1198O20.4
ENSG00000163428	670.218	1991.06	-1.56834	1.13378e-62	LRRC58
ENSG00000047634	126.348	375.657	-1.56858	6.54249e-23	SCML1
ENSG00000148848	454.689	1358.26	-1.58029	4.35526e-41	ADAM12
ENSG00000169429	22.7316	69.2713	-1.59723	7.8487e-05	IL8
ENSG00000165704	557.607	1692.18	-1.60171	2.01556e-48	HPRT1
ENSG00000102098	82.238	254.405	-1.62827	1.90626e-17	SCML2
ENSG00000261659	12.0509	38.0201	-1.63182	0.0137553	LA16c-313D11.12
ENSG00000139793	187.79	592.161	-1.65729	8.54042e-40	MBNL2
ENSG00000144959	778.068	2456.73	-1.65742	3.95603e-84	NCEH1
ENSG00000108064	464.146	1476.62	-1.66738	6.38395e-65	TFAM
ENSG00000112183	91.1669	301.427	-1.71936	2.10741e-22	RBM24
ENSG00000085117	194.119	639.577	-1.72399	5.42759e-36	CD82
ENSG00000109586	202.339	670.468	-1.72661	1.59586e-43	GALNT7
ENSG00000149948	776.939	2725.23	-1.80977	1.68262e-104	HMGA2
ENSG00000151151	108.649	417.651	-1.93615	2.05226e-34	IPMK
ENSG00000067955	591.768	2309.97	-1.96219	1.02246e-95	CBFB
ENSG00000003436	296.505	1202.14	-2.01425	1.15757e-62	TFPI
ENSG00000154188	23.8715	96.1933	-2.0173	3.80451e-10	ANGPT1
ENSG00000156017	64.2636	267.181	-2.05709	2.98507e-27	C9orf41
ENSG00000139291	142.397	601.569	-2.07907	1.7882e-55	TMEM19
ENSG00000165819	206.106	924.753	-2.16909	1.16199e-80	METTL3
ENSG00000154359	14.7508	68.2147	-2.20296	1.48563e-07	LONRF1
ENSG00000239264	31.2641	151.705	-2.27206	7.95223e-17	TXNDC5
ENSG00000151414	835.264	4078.2	-2.2861	1.52804e-201	NEK7
ENSG00000163083	20.5208	114.011	-2.47459	2.95099e-15	INHBB
ENSG00000184779	242.183	1503.12	-2.63369	0.00086082	RPS17
ENSG00000162407	52.0979	333.013	-2.66554	5.07034e-41	PPAP2B
ENSG00000151012	165.121	1051.63	-2.676	5.26347e-120	SLC7A11
